# Supplementary material for: Microalgal Lipid Extracts Have Potential to Modulate the Inflammatory Response: A Critical Review
Source: Int J Mol Sci. 2021 Sep 11;22(18):9825. doi: 10.3390/ijms22189825 (PMC8471354; doi:10.3390/ijms22189825)
Supplement: Supplementary file 1 [file ijms-22-09825-s001.zip]

Archive with 1 entries (1 files):
- ijms-1313769-supplementary.pdf
